# Supplementary material for: High-throughput ultrastructure screening using electron microscopy and fluorescent barcoding
Source: J Cell Biol. 2019 Jul 9;218(8):2797–811. doi: 10.1083/jcb.201812081 (PMC6683748; doi:10.1083/jcb.201812081)
Supplement: Table S1 (Excel) [file JCB_201812081_TableS1.xlsx]

## Sheet: Sheet1
Table S1. List of the yeast strains used in this study
Strain Name	Genotype	Mating type	Comments	Source, Reference
S90	gal2	MATα		Patil lab, (Steinmetz et al., 2002)
PRICVV50	-	Diploid	Lalvin EC1118, Commercial wine strain sold by Lallemand	Patil lab, (Novo et al., 2009)
SFB2	-	Unkown	S.cerevisiae wine isolate	Patil lab, (Padilla et al., 2016)
∆hog1	his3Δ1 leu2Δ0 met15Δ0 ura3Δ0 ∆hog1::KanMX4 plasmid pHLUM	MATa	Strains from prototrophic yeast deletion collection.	Patil lab, (Mülleder et al., 2012)
∆tcb1	his3Δ1 leu2Δ0 met15Δ0 ura3Δ0 ∆tcb1::KanMX4 plasmid pHLUM	MATa		Patil lab, (Mülleder et al., 2012)
∆vps35	his3Δ1 leu2Δ0 met15Δ0 ura3Δ0 ∆vps35::KanMX4 plasmid pHLUM	MATa		Patil lab, (Mülleder et al., 2012)
∆lpl1	his3Δ1 leu2Δ0 met15Δ0 ura3Δ0 ∆lpl1::KanMX4 plasmid pHLUM	MATa		Patil lab, (Mülleder et al., 2012)
Control ∆ura3::KanMX6, PTX1-roGFPs	his3∆1 leu2∆0 met15∆0 ura3∆0 LYS2+ can1∆::STE2pr-sp HIS5 lyp1∆::STE3pr-LEU2 cyh2, ∆ura3:KanMX, PTX1-roGFP:LEU			this study
∆pex22, PTX1-roGFP:LEU	his3∆1 leu2∆0 met15∆0 ura3∆0 LYS2+ can1∆::STE2pr-sp HIS5 lyp1∆::STE3pr-LEU2 cyh2 ∆pex22::KanMX PTX1-roGFP:LEU			this study
∆pex25, PTX1-roGFP:LEU	his3∆1 leu2∆0 met15∆0 ura3∆0 LYS2+ can1∆::STE2pr-sp HIS5 lyp1∆::STE3pr-LEU2 cyh2 ∆pex25::KanMX, PTX1-roGFP:LEU			this study
∆pex27, PTX1-roGFP:LEU	his3∆1 leu2∆0 met15∆0 ura3∆0 LYS2+ can1∆::STE2pr-sp HIS5 lyp1∆::STE3pr-LEU2 cyh2 ∆pex27::KanMX, PTX1-roGFP:LEU			this study
∆pex29, PTX1-roGFP:LEU	his3∆1 leu2∆0 met15∆0 ura3∆0 LYS2+ can1∆::STE2pr-sp HIS5 lyp1∆::STE3pr-LEU2 cyh2 ∆pex29::KanMX, PTX1-roGFP:LEU			this study
∆pex30, PTX1-roGFP:LEU	his3∆1 leu2∆0 met15∆0 ura3∆0 LYS2+ can1∆::STE2pr-sp HIS5 lyp1∆::STE3pr-LEU2 cyh2 ∆pex30::KanMX, PTX1-roGFP:LEU			this study
∆pex31, PTX1-roGFP:LEU	his3∆1 leu2∆0 met15∆0 ura3∆0 LYS2+ can1∆::STE2pr-sp HIS5 lyp1∆::STE3pr-LEU2 cyh2 ∆pex31::KanMX, PTX1-roGFP:LEU			this study
∆pex34, PTX1-roGFP:LEU	his3∆1 leu2∆0 met15∆0 ura3∆0 LYS2+ can1∆::STE2pr-sp HIS5 lyp1∆::STE3pr-LEU2 cyh2 ∆pex34::KanMX, PTX1-roGFP:LEU			this study
∆atg36, PTX1-roGFP:LEU	his3∆1 leu2∆0 met15∆0 ura3∆0 LYS2+ can1∆::STE2pr-sp HIS5 lyp1∆::STE3pr-LEU2 cyh2 ∆atg36::KanMX, PTX1-roGFP:LEU			this study
Table S1 continues on the next page
Table S1 continues
∆pxp2, PTX1-roGFP:LEU	his3∆1 leu2∆0 met15∆0 ura3∆0 LYS2+ can1∆::STE2pr-sp HIS5 lyp1∆::STE3pr-LEU2 cyh2 ∆pxp2::KanMX PTX1-roGFP:LEU			this study
∆ste23, PTX1-roGFP:LEU	his3∆1 leu2∆0 met15∆0 ura3∆0 LYS2+ can1∆::STE2pr-sp HIS5 lyp1∆::STE3pr-LEU2 cyh2 ∆ste23::KanMX, PTX1-roGFP:LEU			this study
∆yil089w, PTX1-roGFP:LEU	his3∆1 leu2∆0 met15∆0 ura3∆0 LYS2+ can1∆::STE2pr-sp HIS5 lyp1∆::STE3pr-LEU2 cyh2 ∆yil089w::KanMX, PTX1-roGFP:LEU			this study
∆ybl039w-b, PTX1-roGFP:LEU	his3∆1 leu2∆0 met15∆0 ura3∆0 LYS2+ can1∆::STE2pr-sp HIS5 lyp1∆::STE3pr-LEU2 cyh2 ∆ybl039w-b::KanMX, PTX1-roGFP:LEU			this study
∆pxa1, PTX1-roGFP:LEU	his3∆1 leu2∆0 met15∆0 ura3∆0 LYS2+ can1∆::STE2pr-sp HIS5 lyp1∆::STE3pr-LEU2 cyh2 ∆pxa1::KanMX, PTX1-roGFP:LEU			this study
∆ant1, PTX1-roGFP:LEU	his3∆1 leu2∆0 met15∆0 ura3∆0 LYS2+ can1∆::STE2pr-sp HIS5 lyp1∆::STE3pr-LEU2 cyh2 ∆ant1::KanMX, PTX1-roGFP:LEU			this study
OE-IML2 TOM20-GFP, Δdnm1	his3∆1 leu2∆0 met15∆0 ura3∆0 LYS2+ can1∆::STE2pr-sp HIS5 lyp1∆::STE3pr-LEU2 cyh2, TOM20-GFP::HIS Δdnm1::Hyg Tet activator in the URA locus::Nat KanMX::TETp-IML2		Note that no tetracycline was added to enable full expression of the TET promoter which is an overexpxression promoter	this study
OE-ILV2 TOM20-GFP, Δdnm1	his3∆1 leu2∆0 met15∆0 ura3∆0 LYS2+ can1∆::STE2pr-sp HIS5 lyp1∆::STE3pr-LEU2 cyh2, TOM20-GFP::HIS Δdnm1::Hyg Tet activator in the URA locus::Nat KanMX::Tetp-ILV2			this study
OE-OM14 TOM20-GFP, Δdnm1	his3∆1 leu2∆0 met15∆0 ura3∆0 LYS2+ can1∆::STE2pr-sp HIS5 lyp1∆::STE3pr-LEU2 cyh2, TOM20-GFP::HIS Δdnm1::Hyg Tet activator in the URA locus::Nat KanMX::Tetp-OM14			this study
OE-ILV5 TOM20-GFP, Δdnm1	his3∆1 leu2∆0 met15∆0 ura3∆0 LYS2+ can1∆::STE2pr-sp HIS5 lyp1∆::STE3pr-LEU2 cyh2, TOM20-GFP::HIS Δdnm1::Hyg Tet activator in the URA locus::Nat KanMX::Tetp-ILV5			this study
OE-YDR366C TOM20-GFP, Δdnm1	his3∆1 leu2∆0 met15∆0 ura3∆0 LYS2+ can1∆::STE2pr-sp HIS5 lyp1∆::STE3pr-LEU2 cyh2, TOM20-GFP::HIS Δdnm1::Hyg Tet activator in the URA locus::Nat KanMX::Tetp-YDR366C			this study
OE-YKL044W TOM20-GFP, Δdnm1	his3∆1 leu2∆0 met15∆0 ura3∆0 LYS2+ can1∆::STE2pr-sp HIS5 lyp1∆::STE3pr-LEU2 cyh2, TOM20-GFP::HIS Δdnm1::Hyg Tet activator in the URA locus::Nat KanMX::Tetp-YKL044W			this study
OE-UGO1 TOM20-GFP, Δdnm1	his3∆1 leu2∆0 met15∆0 ura3∆0 LYS2+ can1∆::STE2pr-sp HIS5 lyp1∆::STE3pr-LEU2 cyh2, TOM20-GFP::HIS Δdnm1::Hyg Tet activator in the URA locus::Nat KanMX::Tetp-UGO1			this study
Table S1 continues on the next page
Table S1 continues
OE-PTC1 TOM20-GFP, Δdnm1	his3∆1 leu2∆0 met15∆0 ura3∆0 LYS2+ can1∆::STE2pr-sp HIS5 lyp1∆::STE3pr-LEU2 cyh2, TOM20-GFP::HIS Δdnm1::Hyg Tet activator in the URA locus::Nat KanMX::Tetp-PTC1			this study
OE-YKL133C TOM20-GFP, Δdnm1	his3∆1 leu2∆0 met15∆0 ura3∆0 LYS2+ can1∆::STE2pr-sp HIS5 lyp1∆::STE3pr-LEU2 cyh2, TOM20-GFP::HIS Δdnm1::Hyg Tet activator in the URA locus::Nat KanMX::Tetp-YKL133C			this study
Control TOM20-GFP, Δdnm1	his3∆1 leu2∆0 met15∆0 ura3∆0 LYS2+ can1∆::STE2pr-sp HIS5 lyp1∆::STE3pr-LEU2 cyh2, TOM20-GFP::HIS Δdnm1::Hyg Tet activator in the URA locus::Nat Tetp-HO::KanR			this study
Control VPH1-GFP	his3∆1 leu2∆0 met15∆0 ura3∆0 VPH1-GFP:HIS	MATa		Huh et al. 2003
